# Supplementary material for: Establishment and Characterization of a Stable hERG Cell Line for High-Throughput Drug Cardiac Safety Screening
Source: Int J Mol Sci. 2026 Apr 21;27(8):3701. doi: 10.3390/ijms27083701 (PMC13116348; doi:10.3390/ijms27083701)
Supplement: Supplementary file 1 [file ijms-27-03701-s001.zip]

Archive with 1 entries (1 files):
- ijms-4226780-supplementary.pdf
